# Supplementary material for: Controlling oncogenic KRAS signaling pathways with a Palladium-responsive peptide
Source: Commun Chem. 2022 Jun 23;5:75. doi: 10.1038/s42004-022-00691-7 (PMC9814687; doi:10.1038/s42004-022-00691-7)
Supplement: Supplementary file 4 — Supplementary Data 1 [file 42004_2022_691_MOESM4_ESM.zip]

Archive with 3 entries (3 files):
- PDB RMN.pdb
- __MACOSX/._PDB RMN.pdb
- PDB MD.pdb
