# Supplementary material for: Controlling oncogenic KRAS signaling pathways with a Palladium-responsive peptide
Source: Commun Chem. 2022 Jun 23;5:75. doi: 10.1038/s42004-022-00691-7 (PMC9814687; doi:10.1038/s42004-022-00691-7)
Supplement: Supplementary file 4 — Supplementary Data 1 [file 42004_2022_691_MOESM4_ESM.zip › PDB RMN.pdb]

HELIX    1   1 ILE      6  LEU     12  1                                   7
ATOM      1  HA  ARG     1      16.273  23.571  16.183  1.00 15.00      A    H
ATOM      2  CB  ARG     1      14.745  23.398  14.677  1.00 15.00      A    C
ATOM      3  HB1 ARG     1      14.555  23.797  13.692  1.00 15.00      A    H
ATOM      4  HB2 ARG     1      13.940  23.693  15.333  1.00 15.00      A    H
ATOM      5  CG  ARG     1      14.742  21.880  14.580  1.00 15.00      A    C
ATOM      6  HG1 ARG     1      14.744  21.468  15.580  1.00 15.00      A    H
ATOM      7  HG2 ARG     1      15.631  21.563  14.057  1.00 15.00      A    H
ATOM      8  CD  ARG     1      13.524  21.358  13.835  1.00 15.00      A    C
ATOM      9  HD1 ARG     1      13.624  20.291  13.716  1.00 15.00      A    H
ATOM     10  HD2 ARG     1      13.489  21.826  12.862  1.00 15.00      A    H
ATOM     11  NE  ARG     1      12.275  21.641  14.540  1.00 15.00      A    N
ATOM     12  HE  ARG     1      12.149  22.555  14.890  1.00 15.00      A    H
ATOM     13  CZ  ARG     1      11.307  20.744  14.724  1.00 15.00      A    C
ATOM     14  NH1 ARG     1      11.430  19.509  14.246  1.00 15.00      A    N
ATOM     15 HH11 ARG     1      12.256  19.241  13.734  1.00 15.00      A    H
ATOM     16 HH12 ARG     1      10.693  18.841  14.384  1.00 15.00      A    H
ATOM     17  NH2 ARG     1      10.207  21.081  15.383  1.00 15.00      A    N
ATOM     18 HH21 ARG     1      10.098  22.014  15.738  1.00 15.00      A    H
ATOM     19 HH22 ARG     1       9.475  20.399  15.528  1.00 15.00      A    H
ATOM     20  C   ARG     1      17.216  23.636  14.263  1.00 15.00      A    C
ATOM     21  O   ARG     1      17.563  22.464  14.108  1.00 15.00      A    O
ATOM     22  N   ARG     1      15.943  25.460  15.351  1.00 15.00      A    N
ATOM     23  HT1 ARG     1      16.809  25.851  15.783  1.00 15.00      A    H
ATOM     24  HT2 ARG     1      15.128  25.701  15.956  1.00 15.00      A    H
ATOM     25  HT3 ARG     1      15.807  25.901  14.414  1.00 15.00      A    H
ATOM     26  CA  ARG     1      16.064  23.989  15.208  1.00 15.00      A    C
ATOM     27  N   ARG     2      17.842  24.661  13.674  1.00 15.00      A    N
ATOM     28  HN  ARG     2      17.656  25.579  13.983  1.00 15.00      A    H
ATOM     29  CA  ARG     2      18.797  24.472  12.579  1.00 15.00      A    C
ATOM     30  HA  ARG     2      19.101  25.453  12.240  1.00 15.00      A    H
ATOM     31  CB  ARG     2      20.048  23.677  13.008  1.00 15.00      A    C
ATOM     32  HB1 ARG     2      20.684  23.549  12.144  1.00 15.00      A    H
ATOM     33  HB2 ARG     2      19.736  22.704  13.353  1.00 15.00      A    H
ATOM     34  CG  ARG     2      20.880  24.321  14.110  1.00 15.00      A    C
ATOM     35  HG1 ARG     2      20.821  25.396  14.008  1.00 15.00      A    H
ATOM     36  HG2 ARG     2      21.906  24.004  14.005  1.00 15.00      A    H
ATOM     37  CD  ARG     2      20.383  23.928  15.494  1.00 15.00      A    C
ATOM     38  HD1 ARG     2      20.194  22.867  15.506  1.00 15.00      A    H
ATOM     39  HD2 ARG     2      19.463  24.458  15.694  1.00 15.00      A    H
ATOM     40  NE  ARG     2      21.349  24.249  16.540  1.00 15.00      A    N
ATOM     41  HE  ARG     2      21.947  25.020  16.383  1.00 15.00      A    H
ATOM     42  CZ  ARG     2      21.472  23.562  17.674  1.00 15.00      A    C
ATOM     43  NH1 ARG     2      20.695  22.508  17.910  1.00 15.00      A    N
ATOM     44 HH11 ARG     2      20.009  22.217  17.228  1.00 15.00      A    H
ATOM     45 HH12 ARG     2      20.787  21.995  18.770  1.00 15.00      A    H
ATOM     46  NH2 ARG     2      22.379  23.921  18.569  1.00 15.00      A    N
ATOM     47 HH21 ARG     2      22.977  24.709  18.395  1.00 15.00      A    H
ATOM     48 HH22 ARG     2      22.476  23.400  19.429  1.00 15.00      A    H
ATOM     49  C   ARG     2      18.105  23.757  11.420  1.00 15.00      A    C
ATOM     50  O   ARG     2      17.321  24.362  10.686  1.00 15.00      A    O
ATOM     51  N   PHE     3      18.367  22.460  11.306  1.00 15.00      A    N
ATOM     52  HN  PHE     3      19.014  22.055  11.922  1.00 15.00      A    H
ATOM     53  CA  PHE     3      17.723  21.597  10.324  1.00 15.00      A    C
ATOM     54  HA  PHE     3      16.657  21.648  10.499  1.00 15.00      A    H
ATOM     55  CB  PHE     3      18.012  22.048   8.871  1.00 15.00      A    C
ATOM     56  HB1 PHE     3      17.684  23.071   8.759  1.00 15.00      A    H
ATOM     57  HB2 PHE     3      17.442  21.426   8.200  1.00 15.00      A    H
ATOM     58  CG  PHE     3      19.454  21.980   8.421  1.00 15.00      A    C
ATOM     59  CD1 PHE     3      19.811  21.252   7.285  1.00 15.00      A    C
ATOM     60  HD1 PHE     3      19.061  20.708   6.739  1.00 15.00      A    H
ATOM     61  CD2 PHE     3      20.449  22.665   9.103  1.00 15.00      A    C
ATOM     62  HD2 PHE     3      20.202  23.226   9.997  1.00 15.00      A    H
ATOM     63  CE1 PHE     3      21.114  21.218   6.849  1.00 15.00      A    C
ATOM     64  HE1 PHE     3      21.374  20.650   5.970  1.00 15.00      A    H
ATOM     65  CE2 PHE     3      21.752  22.622   8.669  1.00 15.00      A    C
ATOM     66  HE2 PHE     3      22.516  23.159   9.210  1.00 15.00      A    H
ATOM     67  CZ  PHE     3      22.083  21.901   7.539  1.00 15.00      A    C
ATOM     68  HZ  PHE     3      23.108  21.871   7.200  1.00 15.00      A    H
ATOM     69  C   PHE     3      18.176  20.163  10.559  1.00 15.00      A    C
ATOM     70  O   PHE     3      18.423  19.773  11.701  1.00 15.00      A    O
ATOM     71  N   PHE     4      18.246  19.373   9.501  1.00 15.00      A    N
ATOM     72  HN  PHE     4      17.960  19.717   8.630  1.00 15.00      A    H
ATOM     73  CA  PHE     4      18.741  18.009   9.596  1.00 15.00      A    C
ATOM     74  HA  PHE     4      18.108  17.466  10.283  1.00 15.00      A    H
ATOM     75  CB  PHE     4      18.687  17.338   8.221  1.00 15.00      A    C
ATOM     76  HB1 PHE     4      18.965  16.299   8.324  1.00 15.00      A    H
ATOM     77  HB2 PHE     4      19.384  17.829   7.560  1.00 15.00      A    H
ATOM     78  CG  PHE     4      17.327  17.394   7.578  1.00 15.00      A    C
ATOM     79  CD1 PHE     4      17.039  18.356   6.622  1.00 15.00      A    C
ATOM     80  HD1 PHE     4      17.803  19.062   6.334  1.00 15.00      A    H
ATOM     81  CD2 PHE     4      16.337  16.494   7.937  1.00 15.00      A    C
ATOM     82  HD2 PHE     4      16.548  15.739   8.683  1.00 15.00      A    H
ATOM     83  CE1 PHE     4      15.792  18.414   6.032  1.00 15.00      A    C
ATOM     84  HE1 PHE     4      15.583  19.166   5.288  1.00 15.00      A    H
ATOM     85  CE2 PHE     4      15.087  16.549   7.348  1.00 15.00      A    C
ATOM     86  HE2 PHE     4      14.322  15.843   7.634  1.00 15.00      A    H
ATOM     87  CZ  PHE     4      14.814  17.511   6.397  1.00 15.00      A    C
ATOM     88  HZ  PHE     4      13.837  17.552   5.938  1.00 15.00      A    H
ATOM     89  C   PHE     4      20.174  18.007  10.122  1.00 15.00      A    C
ATOM     90  O   PHE     4      20.903  18.990   9.956  1.00 15.00      A    O
ATOM     91  N   GLY     5      20.578  16.888  10.725  1.00 15.00      A    N
ATOM     92  HN  GLY     5      19.949  16.142  10.803  1.00 15.00      A    H
ATOM     93  CA  GLY     5      21.922  16.753  11.287  1.00 15.00      A    C
ATOM     94  HA1 GLY     5      22.029  15.754  11.687  1.00 15.00      A    H
ATOM     95  HA2 GLY     5      22.033  17.460  12.094  1.00 15.00      A    H
ATOM     96  C   GLY     5      23.030  16.996  10.271  1.00 15.00      A    C
ATOM     97  O   GLY     5      24.196  17.108  10.633  1.00 15.00      A    O
ATOM     98  N   ILE     6      22.635  17.087   9.007  1.00 15.00      A    N
ATOM     99  HN  ILE     6      21.676  17.022   8.823  1.00 15.00      A    H
ATOM    100  CA  ILE     6      23.535  17.273   7.874  1.00 15.00      A    C
ATOM    101  HA  ILE     6      23.949  16.309   7.609  1.00 15.00      A    H
ATOM    102  CB  ILE     6      22.674  17.762   6.678  1.00 15.00      A    C
ATOM    103  HB  ILE     6      21.897  18.395   7.080  1.00 15.00      A    H
ATOM    104  CG1 ILE     6      22.007  16.568   5.988  1.00 15.00      A    C
ATOM    105 HG11 ILE     6      21.438  16.009   6.717  1.00 15.00      A    H
ATOM    106 HG12 ILE     6      22.770  15.929   5.570  1.00 15.00      A    H
ATOM    107  CG2 ILE     6      23.465  18.599   5.686  1.00 15.00      A    C
ATOM    108 HG21 ILE     6      22.775  19.075   4.997  1.00 15.00      A    H
ATOM    109 HG22 ILE     6      24.148  17.966   5.137  1.00 15.00      A    H
ATOM    110 HG23 ILE     6      24.017  19.356   6.219  1.00 15.00      A    H
ATOM    111  CD1 ILE     6      21.066  16.960   4.868  1.00 15.00      A    C
ATOM    112 HD11 ILE     6      20.267  17.566   5.265  1.00 15.00      A    H
ATOM    113 HD12 ILE     6      20.652  16.069   4.415  1.00 15.00      A    H
ATOM    114 HD13 ILE     6      21.609  17.523   4.122  1.00 15.00      A    H
ATOM    115  C   ILE     6      24.688  18.256   8.151  1.00 15.00      A    C
ATOM    116  O   ILE     6      25.855  17.901   7.977  1.00 15.00      A    O
ATOM    117  N   HIS     7      24.383  19.448   8.660  1.00 15.00      A    N
ATOM    118  HN  HIS     7      23.450  19.652   8.889  1.00 15.00      A    H
ATOM    119  CA  HIS     7      25.424  20.456   8.877  1.00 15.00      A    C
ATOM    120  HA  HIS     7      26.115  20.398   8.052  1.00 15.00      A    H
ATOM    121  CB  HIS     7      24.829  21.865   8.923  1.00 15.00      A    C
ATOM    122  HB1 HIS     7      24.199  21.943   9.797  1.00 15.00      A    H
ATOM    123  HB2 HIS     7      24.225  22.016   8.042  1.00 15.00      A    H
ATOM    124  CG  HIS     7      25.834  22.978   8.979  1.00 15.00      A    C
ATOM    125  ND1 HIS     7      26.251  23.668   7.863  1.00 15.00      A    N
ATOM    126  HD1 HIS     7      25.954  23.499   6.931  1.00 15.00      A    H
ATOM    127  CD2 HIS     7      26.478  23.540  10.028  1.00 15.00      A    C
ATOM    128  HD2 HIS     7      26.399  23.244  11.063  1.00 15.00      A    H
ATOM    129  CE1 HIS     7      27.109  24.604   8.221  1.00 15.00      A    C
ATOM    130  HE1 HIS     7      27.604  25.296   7.556  1.00 15.00      A    H
ATOM    131  NE2 HIS     7      27.263  24.549   9.530  1.00 15.00      A    N
ATOM    132  HE2 HIS     7      27.711  25.245  10.076  1.00 15.00      A    H
ATOM    133  C   HIS     7      26.184  20.190  10.164  1.00 15.00      A    C
ATOM    134  O   HIS     7      27.396  20.397  10.234  1.00 15.00      A    O
ATOM    135  N   LEU     8      25.465  19.761  11.187  1.00 15.00      A    N
ATOM    136  HN  LEU     8      24.524  19.515  11.049  1.00 15.00      A    H
ATOM    137  CA  LEU     8      26.053  19.620  12.507  1.00 15.00      A    C
ATOM    138  HA  LEU     8      26.610  20.523  12.716  1.00 15.00      A    H
ATOM    139  CB  LEU     8      24.969  19.436  13.590  1.00 15.00      A    C
ATOM    140  HB1 LEU     8      25.440  19.556  14.556  1.00 15.00      A    H
ATOM    141  HB2 LEU     8      24.603  18.422  13.520  1.00 15.00      A    H
ATOM    142  CG  LEU     8      23.747  20.389  13.530  1.00 15.00      A    C
ATOM    143  HG  LEU     8      23.310  20.442  14.518  1.00 15.00      A    H
ATOM    144  CD1 LEU     8      24.142  21.811  13.137  1.00 15.00      A    C
ATOM    145 HD11 LEU     8      24.654  22.289  13.961  1.00 15.00      A    H
ATOM    146 HD12 LEU     8      23.250  22.377  12.882  1.00 15.00      A    H
ATOM    147 HD13 LEU     8      24.795  21.777  12.278  1.00 15.00      A    H
ATOM    148  CD2 LEU     8      22.681  19.852  12.585  1.00 15.00      A    C
ATOM    149 HD21 LEU     8      22.338  18.891  12.937  1.00 15.00      A    H
ATOM    150 HD22 LEU     8      23.099  19.745  11.594  1.00 15.00      A    H
ATOM    151 HD23 LEU     8      21.847  20.541  12.551  1.00 15.00      A    H
ATOM    152  C   LEU     8      27.020  18.443  12.506  1.00 15.00      A    C
ATOM    153  O   LEU     8      28.103  18.502  13.091  1.00 15.00      A    O
ATOM    154  N   THR     9      26.623  17.378  11.824  1.00 15.00      A    N
ATOM    155  HN  THR     9      25.729  17.378  11.413  1.00 15.00      A    H
ATOM    156  CA  THR     9      27.464  16.208  11.678  1.00 15.00      A    C
ATOM    157  HA  THR     9      27.864  15.962  12.650  1.00 15.00      A    H
ATOM    158  CB  THR     9      26.655  15.000  11.161  1.00 15.00      A    C
ATOM    159  HB  THR     9      26.266  15.242  10.182  1.00 15.00      A    H
ATOM    160  OG1 THR     9      25.550  14.740  12.043  1.00 15.00      A    O
ATOM    161  HG1 THR     9      25.889  14.446  12.905  1.00 15.00      A    H
ATOM    162  CG2 THR     9      27.524  13.751  11.045  1.00 15.00      A    C
ATOM    163 HG21 THR     9      26.932  12.935  10.663  1.00 15.00      A    H
ATOM    164 HG22 THR     9      27.912  13.489  12.019  1.00 15.00      A    H
ATOM    165 HG23 THR     9      28.344  13.946  10.371  1.00 15.00      A    H
ATOM    166  C   THR     9      28.623  16.500  10.725  1.00 15.00      A    C
ATOM    167  O   THR     9      29.757  16.091  10.975  1.00 15.00      A    O
ATOM    168  N   ASN    10      28.347  17.232   9.643  1.00 15.00      A    N
ATOM    169  HN  ASN    10      27.428  17.554   9.492  1.00 15.00      A    H
ATOM    170  CA  ASN    10      29.382  17.541   8.664  1.00 15.00      A    C
ATOM    171  HA  ASN    10      29.858  16.608   8.391  1.00 15.00      A    H
ATOM    172  CB  ASN    10      28.789  18.173   7.400  1.00 15.00      A    C
ATOM    173  HB1 ASN    10      28.528  19.200   7.607  1.00 15.00      A    H
ATOM    174  HB2 ASN    10      27.900  17.629   7.115  1.00 15.00      A    H
ATOM    175  CG  ASN    10      29.765  18.143   6.238  1.00 15.00      A    C
ATOM    176  OD1 ASN    10      30.564  17.215   6.112  1.00 15.00      A    O
ATOM    177  ND2 ASN    10      29.708  19.150   5.378  1.00 15.00      A    N
ATOM    178 HD21 ASN    10      29.044  19.854   5.531  1.00 15.00      A    H
ATOM    179 HD22 ASN    10      30.347  19.157   4.627  1.00 15.00      A    H
ATOM    180  C   ASN    10      30.447  18.464   9.256  1.00 15.00      A    C
ATOM    181  O   ASN    10      31.580  18.479   8.794  1.00 15.00      A    O
ATOM    182  N   HIS    11      30.083  19.278  10.244  1.00 15.00      A    N
ATOM    183  HN  HIS    11      29.142  19.322  10.521  1.00 15.00      A    H
ATOM    184  CA  HIS    11      31.079  20.110  10.915  1.00 15.00      A    C
ATOM    185  HA  HIS    11      31.777  20.438  10.159  1.00 15.00      A    H
ATOM    186  CB  HIS    11      30.460  21.344  11.574  1.00 15.00      A    C
ATOM    187  HB1 HIS    11      29.805  21.032  12.372  1.00 15.00      A    H
ATOM    188  HB2 HIS    11      29.895  21.892  10.836  1.00 15.00      A    H
ATOM    189  CG  HIS    11      31.496  22.270  12.147  1.00 15.00      A    C
ATOM    190  ND1 HIS    11      31.615  22.547  13.493  1.00 15.00      A    N
ATOM    191  HD1 HIS    11      31.033  22.197  14.212  1.00 15.00      A    H
ATOM    192  CD2 HIS    11      32.494  22.953  11.538  1.00 15.00      A    C
ATOM    193  HD2 HIS    11      32.704  22.968  10.476  1.00 15.00      A    H
ATOM    194  CE1 HIS    11      32.641  23.357  13.683  1.00 15.00      A    C
ATOM    195  HE1 HIS    11      32.971  23.743  14.637  1.00 15.00      A    H
ATOM    196  NE2 HIS    11      33.194  23.619  12.514  1.00 15.00      A    N
ATOM    197  HE2 HIS    11      34.106  23.986  12.400  1.00 15.00      A    H
ATOM    198  C   HIS    11      31.851  19.302  11.947  1.00 15.00      A    C
ATOM    199  O   HIS    11      33.043  19.529  12.158  1.00 15.00      A    O
ATOM    200  N   LEU    12      31.157  18.388  12.617  1.00 15.00      A    N
ATOM    201  HN  LEU    12      30.195  18.281  12.436  1.00 15.00      A    H
ATOM    202  CA  LEU    12      31.794  17.539  13.613  1.00 15.00      A    C
ATOM    203  HA  LEU    12      32.300  18.180  14.321  1.00 15.00      A    H
ATOM    204  CB  LEU    12      30.738  16.697  14.353  1.00 15.00      A    C
ATOM    205  HB1 LEU    12      30.445  15.887  13.701  1.00 15.00      A    H
ATOM    206  HB2 LEU    12      29.874  17.320  14.527  1.00 15.00      A    H
ATOM    207  CG  LEU    12      31.169  16.090  15.700  1.00 15.00      A    C
ATOM    208  HG  LEU    12      30.296  15.686  16.197  1.00 15.00      A    H
ATOM    209  CD1 LEU    12      32.161  14.950  15.513  1.00 15.00      A    C
ATOM    210 HD11 LEU    12      33.044  15.321  15.009  1.00 15.00      A    H
ATOM    211 HD12 LEU    12      31.706  14.173  14.916  1.00 15.00      A    H
ATOM    212 HD13 LEU    12      32.438  14.550  16.477  1.00 15.00      A    H
ATOM    213  CD2 LEU    12      31.758  17.165  16.600  1.00 15.00      A    C
ATOM    214 HD21 LEU    12      32.046  16.731  17.545  1.00 15.00      A    H
ATOM    215 HD22 LEU    12      31.020  17.936  16.768  1.00 15.00      A    H
ATOM    216 HD23 LEU    12      32.625  17.598  16.122  1.00 15.00      A    H
ATOM    217  C   LEU    12      32.822  16.649  12.924  1.00 15.00      A    C
ATOM    218  O   LEU    12      33.966  16.538  13.370  1.00 15.00      A    O
ATOM    219  N   LYS    13      32.406  16.031  11.827  1.00 15.00      A    N
ATOM    220  HN  LYS    13      31.472  16.146  11.537  1.00 15.00      A    H
ATOM    221  CA  LYS    13      33.288  15.194  11.038  1.00 15.00      A    C
ATOM    222  HA  LYS    13      33.948  14.671  11.717  1.00 15.00      A    H
ATOM    223  CB  LYS    13      32.464  14.165  10.242  1.00 15.00      A    C
ATOM    224  HB1 LYS    13      31.966  14.678   9.432  1.00 15.00      A    H
ATOM    225  HB2 LYS    13      31.715  13.745  10.897  1.00 15.00      A    H
ATOM    226  CG  LYS    13      33.274  13.010   9.650  1.00 15.00      A    C
ATOM    227  HG1 LYS    13      32.596  12.214   9.373  1.00 15.00      A    H
ATOM    228  HG2 LYS    13      33.959  12.649  10.402  1.00 15.00      A    H
ATOM    229  CD  LYS    13      34.078  13.426   8.423  1.00 15.00      A    C
ATOM    230  HD1 LYS    13      34.627  12.569   8.056  1.00 15.00      A    H
ATOM    231  HD2 LYS    13      34.772  14.202   8.707  1.00 15.00      A    H
ATOM    232  CE  LYS    13      33.181  13.953   7.310  1.00 15.00      A    C
ATOM    233  HE1 LYS    13      32.637  14.811   7.678  1.00 15.00      A    H
ATOM    234  HE2 LYS    13      32.483  13.179   7.028  1.00 15.00      A    H
ATOM    235  NZ  LYS    13      33.966  14.356   6.115  1.00 15.00      A    N
ATOM    236  HZ1 LYS    13      34.357  13.507   5.644  1.00 15.00      A    H
ATOM    237  HZ2 LYS    13      34.750  14.974   6.395  1.00 15.00      A    H
ATOM    238  HZ3 LYS    13      33.358  14.870   5.445  1.00 15.00      A    H
ATOM    239  C   LYS    13      34.124  16.078  10.116  1.00 15.00      A    C
ATOM    240  O   LYS    13      33.659  16.520   9.065  1.00 15.00      A    O
ATOM    241  N   THR    14      35.338  16.377  10.540  1.00 15.00      A    N
ATOM    242  HN  THR    14      35.647  16.019  11.404  1.00 15.00      A    H
ATOM    243  CA  THR    14      36.233  17.213   9.756  1.00 15.00      A    C
ATOM    244  HA  THR    14      35.626  17.837   9.114  1.00 15.00      A    H
ATOM    245  CB  THR    14      37.080  18.135  10.670  1.00 15.00      A    C
ATOM    246  HB  THR    14      36.415  18.840  11.150  1.00 15.00      A    H
ATOM    247  OG1 THR    14      38.040  18.870   9.900  1.00 15.00      A    O
ATOM    248  HG1 THR    14      38.933  18.627  10.186  1.00 15.00      A    H
ATOM    249  CG2 THR    14      37.793  17.337  11.756  1.00 15.00      A    C
ATOM    250 HG21 THR    14      37.064  16.809  12.356  1.00 15.00      A    H
ATOM    251 HG22 THR    14      38.358  18.007  12.387  1.00 15.00      A    H
ATOM    252 HG23 THR    14      38.463  16.624  11.296  1.00 15.00      A    H
ATOM    253  C   THR    14      37.131  16.338   8.884  1.00 15.00      A    C
ATOM    254  O   THR    14      37.474  16.696   7.756  1.00 15.00      A    O
ATOM    255  N   GLU    15      37.466  15.170   9.408  1.00 15.00      A    N
ATOM    256  HN  GLU    15      37.149  14.949  10.313  1.00 15.00      A    H
ATOM    257  CA  GLU    15      38.280  14.201   8.696  1.00 15.00      A    C
ATOM    258  HA  GLU    15      38.034  14.274   7.646  1.00 15.00      A    H
ATOM    259  CB  GLU    15      39.772  14.510   8.884  1.00 15.00      A    C
ATOM    260  HB1 GLU    15      40.016  15.399   8.318  1.00 15.00      A    H
ATOM    261  HB2 GLU    15      40.351  13.683   8.501  1.00 15.00      A    H
ATOM    262  CG  GLU    15      40.175  14.742  10.330  1.00 15.00      A    C
ATOM    263  HG1 GLU    15      40.025  13.826  10.883  1.00 15.00      A    H
ATOM    264  HG2 GLU    15      39.549  15.518  10.745  1.00 15.00      A    H
ATOM    265  CD  GLU    15      41.619  15.162  10.473  1.00 15.00      A    C
ATOM    266  OE1 GLU    15      41.882  16.385  10.563  1.00 15.00      A    O
ATOM    267  OE2 GLU    15      42.498  14.281  10.514  1.00 15.00      A    O
ATOM    268  C   GLU    15      37.943  12.793   9.183  1.00 15.00      A    C
ATOM    269  O   GLU    15      38.178  12.451  10.344  1.00 15.00      A    O
ATOM    270  N   GLU    16      37.353  11.996   8.308  1.00 15.00      A    N
ATOM    271  HN  GLU    16      37.210  12.316   7.381  1.00 15.00      A    H
ATOM    272  CA  GLU    16      36.912  10.661   8.675  1.00 15.00      A    C
ATOM    273  HA  GLU    16      36.556  10.718   9.693  1.00 15.00      A    H
ATOM    274  CB  GLU    16      35.750  10.183   7.782  1.00 15.00      A    C
ATOM    275  HB1 GLU    16      34.868  10.752   8.036  1.00 15.00      A    H
ATOM    276  HB2 GLU    16      35.562   9.140   7.987  1.00 15.00      A    H
ATOM    277  CG  GLU    16      35.989  10.331   6.286  1.00 15.00      A    C
ATOM    278  HG1 GLU    16      35.379   9.605   5.766  1.00 15.00      A    H
ATOM    279  HG2 GLU    16      37.031  10.133   6.082  1.00 15.00      A    H
ATOM    280  CD  GLU    16      35.647  11.716   5.768  1.00 15.00      A    C
ATOM    281  OE1 GLU    16      34.544  11.892   5.209  1.00 15.00      A    O
ATOM    282  OE2 GLU    16      36.470  12.638   5.924  1.00 15.00      A    O
ATOM    283  C   GLU    16      38.071   9.670   8.640  1.00 15.00      A    C
ATOM    284  O   GLU    16      38.599   9.339   7.575  1.00 15.00      A    O
ATOM    285  N   GLY    17      38.484   9.234   9.819  1.00 15.00      A    N
ATOM    286  HN  GLY    17      38.096   9.616  10.634  1.00 15.00      A    H
ATOM    287  CA  GLY    17      39.490   8.204   9.921  1.00 15.00      A    C
ATOM    288  HA1 GLY    17      40.162   8.440  10.731  1.00 15.00      A    H
ATOM    289  HA2 GLY    17      40.048   8.162   8.994  1.00 15.00      A    H
ATOM    290  C   GLY    17      38.853   6.857  10.181  1.00 15.00      A    C
ATOM    291  O   GLY    17      37.626   6.760  10.282  1.00 15.00      A    O
ATOM    292  N   ASN    18      39.664   5.823  10.305  1.00 15.00      A    N
ATOM    293  HN  ASN    18      40.637   5.967  10.279  1.00 15.00      A    H
ATOM    294  HA  ASN    18      38.146   4.442  10.095  1.00 15.00      A    H
ATOM    295  CB  ASN    18      40.017   3.448   9.788  1.00 15.00      A    C
ATOM    296  HB1 ASN    18      41.000   3.442  10.237  1.00 15.00      A    H
ATOM    297  HB2 ASN    18      40.104   3.722   8.746  1.00 15.00      A    H
ATOM    298  CG  ASN    18      39.443   2.045   9.867  1.00 15.00      A    C
ATOM    299  OD1 ASN    18      38.228   1.857   9.919  1.00 15.00      A    O
ATOM    300  ND2 ASN    18      40.313   1.050   9.868  1.00 15.00      A    N
ATOM    301 HD21 ASN    18      41.268   1.266   9.819  1.00 15.00      A    H
ATOM    302 HD22 ASN    18      39.968   0.132   9.914  1.00 15.00      A    H
ATOM    303  CA  ASN    18      39.146   4.478  10.506  1.00 15.00      A    C
ATOM    304  C   ASN    18      39.075   4.167  11.994  1.00 15.00      A    C
ATOM    305  OT1 ASN    18      38.026   4.446  12.606  1.00 15.00      A    O
ATOM    306  OT2 ASN    18      40.077   3.674  12.553  1.00 15.00      A    O
CONECT  304  303  305  306
CONECT  303  292  294  295  304
CONECT  295  296  297  298  303
CONECT  298  295  299  300
CONECT  294  303
CONECT  296  295
CONECT  297  295
CONECT  301  300
CONECT  302  300
CONECT  293  292
CONECT  292  290  293  303
CONECT  300  298  301  302
CONECT  299  298
CONECT  305  304
CONECT  306  304
END
