# Supplementary material for: Controlling oncogenic KRAS signaling pathways with a Palladium-responsive peptide
Source: Commun Chem. 2022 Jun 23;5:75. doi: 10.1038/s42004-022-00691-7 (PMC9814687; doi:10.1038/s42004-022-00691-7)
Supplement: Supplementary file 4 — Supplementary Data 1 [file 42004_2022_691_MOESM4_ESM.zip › PDB MD.pdb]

HELIX    1   1 GLY A    8  HD2 A   14  1                                   7
HETATM    1 PD   PD1 A   1      28.261  25.699   9.785  1.00  0.00          Pd
HETATM    2  C1  ED1 A   2      29.868  28.004   9.151  1.00  0.00           C
HETATM    3  N1  ED1 A   2      27.721  27.206   8.321  1.00  0.00           N
HETATM    4  C2  ED1 A   2      28.974  27.797   7.894  1.00  0.00           C
HETATM    5  N2  ED1 A   2      30.040  26.683   9.801  1.00  0.00           N
HETATM    6  H1  ED1 A   2      30.732  26.176   9.252  1.00  0.00           H
HETATM    7  H2  ED1 A   2      27.140  26.896   7.543  1.00  0.00           H
HETATM    8  H3  ED1 A   2      27.147  28.011   8.569  1.00  0.00           H
HETATM    9  H4  ED1 A   2      28.874  28.788   7.435  1.00  0.00           H
HETATM   10  H5  ED1 A   2      29.438  27.104   7.181  1.00  0.00           H
HETATM   11  H6  ED1 A   2      29.319  28.629   9.866  1.00  0.00           H
HETATM   12  H7  ED1 A   2      30.810  28.467   8.831  1.00  0.00           H
HETATM   13  H8  ED1 A   2      30.393  26.826  10.747  1.00  0.00           H
HETATM   14  H1  ACE A   3      25.247  31.468  20.132  1.00  0.00           H
HETATM   15  CH3 ACE A   3      26.086  30.774  20.087  1.00  0.00           C
HETATM   16  H2  ACE A   3      26.746  30.907  20.945  1.00  0.00           H
HETATM   17  H3  ACE A   3      26.525  30.952  19.105  1.00  0.00           H
HETATM   18  C   ACE A   3      25.598  29.333  20.180  1.00  0.00           C
HETATM   19  O   ACE A   3      26.298  28.385  20.669  1.00  0.00           O
ATOM     20  N   ARG A   4      24.300  29.149  19.819  1.00  0.00           N
ATOM     21  H   ARG A   4      23.827  29.903  19.341  1.00  0.00           H
ATOM     22  CA  ARG A   4      23.597  27.874  20.055  1.00  0.00           C
ATOM     23  HA  ARG A   4      23.617  27.662  21.124  1.00  0.00           H
ATOM     24  CB  ARG A   4      22.075  28.147  19.672  1.00  0.00           C
ATOM     25  HB2 ARG A   4      21.978  28.626  18.698  1.00  0.00           H
ATOM     26  HB3 ARG A   4      21.570  27.210  19.439  1.00  0.00           H
ATOM     27  CG  ARG A   4      21.325  28.946  20.777  1.00  0.00           C
ATOM     28  HG2 ARG A   4      21.222  28.165  21.530  1.00  0.00           H
ATOM     29  HG3 ARG A   4      21.827  29.835  21.159  1.00  0.00           H
ATOM     30  CD  ARG A   4      19.935  29.419  20.292  1.00  0.00           C
ATOM     31  HD2 ARG A   4      19.416  28.649  19.721  1.00  0.00           H
ATOM     32  HD3 ARG A   4      19.300  29.844  21.070  1.00  0.00           H
ATOM     33  NE  ARG A   4      20.180  30.542  19.371  1.00  0.00           N
ATOM     34  HE  ARG A   4      21.092  30.783  19.011  1.00  0.00           H
ATOM     35  CZ  ARG A   4      19.283  31.392  19.037  1.00  0.00           C
ATOM     36  NH1 ARG A   4      17.996  31.327  19.266  1.00  0.00           N
ATOM     37 HH11 ARG A   4      17.460  32.166  19.097  1.00  0.00           H
ATOM     38 HH12 ARG A   4      17.534  30.544  19.705  1.00  0.00           H
ATOM     39  NH2 ARG A   4      19.554  32.479  18.382  1.00  0.00           N
ATOM     40 HH21 ARG A   4      18.862  33.113  18.009  1.00  0.00           H
ATOM     41 HH22 ARG A   4      20.495  32.620  18.042  1.00  0.00           H
ATOM     42  C   ARG A   4      24.198  26.611  19.350  1.00  0.00           C
ATOM     43  O   ARG A   4      24.952  26.665  18.381  1.00  0.00           O
ATOM     44  N   ARG A   5      23.811  25.402  19.821  1.00  0.00           N
ATOM     45  H   ARG A   5      23.223  25.509  20.636  1.00  0.00           H
ATOM     46  CA  ARG A   5      24.216  24.102  19.261  1.00  0.00           C
ATOM     47  HA  ARG A   5      25.282  24.236  19.079  1.00  0.00           H
ATOM     48  CB  ARG A   5      23.972  22.986  20.262  1.00  0.00           C
ATOM     49  HB2 ARG A   5      24.340  23.299  21.239  1.00  0.00           H
ATOM     50  HB3 ARG A   5      24.609  22.160  19.945  1.00  0.00           H
ATOM     51  CG  ARG A   5      22.469  22.591  20.498  1.00  0.00           C
ATOM     52  HG2 ARG A   5      21.914  22.769  19.577  1.00  0.00           H
ATOM     53  HG3 ARG A   5      21.965  23.238  21.215  1.00  0.00           H
ATOM     54  CD  ARG A   5      22.251  21.063  20.680  1.00  0.00           C
ATOM     55  HD2 ARG A   5      22.843  20.788  21.553  1.00  0.00           H
ATOM     56  HD3 ARG A   5      21.206  20.893  20.939  1.00  0.00           H
ATOM     57  NE  ARG A   5      22.581  20.235  19.522  1.00  0.00           N
ATOM     58  HE  ARG A   5      22.446  20.595  18.588  1.00  0.00           H
ATOM     59  CZ  ARG A   5      22.753  18.952  19.412  1.00  0.00           C
ATOM     60  NH1 ARG A   5      22.703  18.127  20.392  1.00  0.00           N
ATOM     61 HH11 ARG A   5      23.034  17.183  20.253  1.00  0.00           H
ATOM     62 HH12 ARG A   5      22.593  18.387  21.362  1.00  0.00           H
ATOM     63  NH2 ARG A   5      22.990  18.364  18.243  1.00  0.00           N
ATOM     64 HH21 ARG A   5      23.139  19.058  17.525  1.00  0.00           H
ATOM     65 HH22 ARG A   5      23.263  17.396  18.152  1.00  0.00           H
ATOM     66  C   ARG A   5      23.661  23.846  17.892  1.00  0.00           C
ATOM     67  O   ARG A   5      22.442  24.187  17.692  1.00  0.00           O
ATOM     68  N   PHE A   6      24.492  23.247  17.013  1.00  0.00           N
ATOM     69  H   PHE A   6      25.407  22.915  17.285  1.00  0.00           H
ATOM     70  CA  PHE A   6      24.001  22.898  15.638  1.00  0.00           C
ATOM     71  HA  PHE A   6      23.223  23.601  15.342  1.00  0.00           H
ATOM     72  CB  PHE A   6      25.207  23.010  14.731  1.00  0.00           C
ATOM     73  HB2 PHE A   6      25.044  22.766  13.682  1.00  0.00           H
ATOM     74  HB3 PHE A   6      25.920  22.261  15.075  1.00  0.00           H
ATOM     75  CG  PHE A   6      25.837  24.404  14.632  1.00  0.00           C
ATOM     76  CD1 PHE A   6      26.618  25.000  15.646  1.00  0.00           C
ATOM     77  HD1 PHE A   6      26.904  24.404  16.500  1.00  0.00           H
ATOM     78  CE1 PHE A   6      26.981  26.356  15.570  1.00  0.00           C
ATOM     79  HE1 PHE A   6      27.408  26.840  16.436  1.00  0.00           H
ATOM     80  CZ  PHE A   6      26.602  27.101  14.508  1.00  0.00           C
ATOM     81  HZ  PHE A   6      26.761  28.170  14.528  1.00  0.00           H
ATOM     82  CE2 PHE A   6      25.765  26.544  13.498  1.00  0.00           C
ATOM     83  HE2 PHE A   6      25.450  27.202  12.702  1.00  0.00           H
ATOM     84  CD2 PHE A   6      25.346  25.181  13.548  1.00  0.00           C
ATOM     85  HD2 PHE A   6      24.635  24.784  12.839  1.00  0.00           H
ATOM     86  C   PHE A   6      23.303  21.455  15.575  1.00  0.00           C
ATOM     87  O   PHE A   6      23.312  20.677  16.569  1.00  0.00           O
ATOM     88  N   PHE A   7      22.703  21.096  14.432  1.00  0.00           N
ATOM     89  H   PHE A   7      22.634  21.753  13.668  1.00  0.00           H
ATOM     90  CA  PHE A   7      21.827  19.879  14.324  1.00  0.00           C
ATOM     91  HA  PHE A   7      22.198  19.150  15.046  1.00  0.00           H
ATOM     92  CB  PHE A   7      20.325  20.206  14.541  1.00  0.00           C
ATOM     93  HB2 PHE A   7      20.008  20.835  13.709  1.00  0.00           H
ATOM     94  HB3 PHE A   7      19.695  19.317  14.574  1.00  0.00           H
ATOM     95  CG  PHE A   7      20.091  20.936  15.819  1.00  0.00           C
ATOM     96  CD1 PHE A   7      19.976  20.263  17.023  1.00  0.00           C
ATOM     97  HD1 PHE A   7      20.299  19.247  17.196  1.00  0.00           H
ATOM     98  CE1 PHE A   7      19.543  20.892  18.159  1.00  0.00           C
ATOM     99  HE1 PHE A   7      19.343  20.376  19.086  1.00  0.00           H
ATOM    100  CZ  PHE A   7      19.447  22.298  18.218  1.00  0.00           C
ATOM    101  HZ  PHE A   7      19.110  22.782  19.122  1.00  0.00           H
ATOM    102  CE2 PHE A   7      19.512  22.990  16.985  1.00  0.00           C
ATOM    103  HE2 PHE A   7      19.341  24.055  16.937  1.00  0.00           H
ATOM    104  CD2 PHE A   7      19.966  22.390  15.800  1.00  0.00           C
ATOM    105  HD2 PHE A   7      20.061  22.919  14.863  1.00  0.00           H
ATOM    106  C   PHE A   7      22.019  19.274  12.929  1.00  0.00           C
ATOM    107  O   PHE A   7      22.547  19.852  11.992  1.00  0.00           O
ATOM    108  N   GLY A   8      21.431  18.073  12.779  1.00  0.00           N
ATOM    109  H   GLY A   8      20.942  17.726  13.592  1.00  0.00           H
ATOM    110  CA  GLY A   8      21.415  17.187  11.632  1.00  0.00           C
ATOM    111  HA2 GLY A   8      20.561  17.465  11.014  1.00  0.00           H
ATOM    112  HA3 GLY A   8      21.234  16.187  12.026  1.00  0.00           H
ATOM    113  C   GLY A   8      22.607  17.008  10.652  1.00  0.00           C
ATOM    114  O   GLY A   8      23.786  16.889  11.079  1.00  0.00           O
ATOM    115  N   ILE A   9      22.267  16.861   9.359  1.00  0.00           N
ATOM    116  H   ILE A   9      21.297  16.907   9.084  1.00  0.00           H
ATOM    117  CA  ILE A   9      23.341  16.923   8.397  1.00  0.00           C
ATOM    118  HA  ILE A   9      23.845  15.980   8.610  1.00  0.00           H
ATOM    119  CB  ILE A   9      22.672  16.775   7.035  1.00  0.00           C
ATOM    120  HB  ILE A   9      21.915  17.557   6.967  1.00  0.00           H
ATOM    121  CG2 ILE A   9      23.670  16.801   5.866  1.00  0.00           C
ATOM    122 HG21 ILE A   9      23.117  16.716   4.931  1.00  0.00           H
ATOM    123 HG22 ILE A   9      24.296  17.691   5.802  1.00  0.00           H
ATOM    124 HG23 ILE A   9      24.324  15.932   5.937  1.00  0.00           H
ATOM    125  CG1 ILE A   9      21.955  15.415   6.829  1.00  0.00           C
ATOM    126 HG12 ILE A   9      21.474  15.222   7.788  1.00  0.00           H
ATOM    127 HG13 ILE A   9      22.611  14.576   6.593  1.00  0.00           H
ATOM    128  CD1 ILE A   9      20.843  15.572   5.778  1.00  0.00           C
ATOM    129 HD11 ILE A   9      21.100  15.246   4.770  1.00  0.00           H
ATOM    130 HD12 ILE A   9      20.239  16.479   5.783  1.00  0.00           H
ATOM    131 HD13 ILE A   9      20.118  14.853   6.162  1.00  0.00           H
ATOM    132  C   ILE A   9      24.335  18.084   8.538  1.00  0.00           C
ATOM    133  O   ILE A   9      25.563  17.860   8.347  1.00  0.00           O
HETATM  134  N   HD1 A  10      23.943  19.315   9.058  1.00  0.00           N
HETATM  135  CA  HD1 A  10      24.869  20.425   9.226  1.00  0.00           C
HETATM  136  C   HD1 A  10      25.934  20.192  10.309  1.00  0.00           C
HETATM  137  O   HD1 A  10      27.137  20.447  10.183  1.00  0.00           O
HETATM  138  CB  HD1 A  10      24.040  21.729   9.338  1.00  0.00           C
HETATM  139  CG  HD1 A  10      24.855  23.039   9.593  1.00  0.00           C
HETATM  140  ND1 HD1 A  10      24.302  24.158  10.100  1.00  0.00           N
HETATM  141  CD2 HD1 A  10      26.152  23.384   9.228  1.00  0.00           C
HETATM  142  NE2 HD1 A  10      26.449  24.733   9.654  1.00  0.00           N
HETATM  143  CE1 HD1 A  10      25.261  25.140  10.176  1.00  0.00           C
HETATM  144  H   HD1 A  10      22.937  19.397   9.106  1.00  0.00           H
HETATM  145  HA  HD1 A  10      25.458  20.386   8.309  1.00  0.00           H
HETATM  146  HB2 HD1 A  10      23.260  21.599  10.088  1.00  0.00           H
HETATM  147  HB3 HD1 A  10      23.416  21.823   8.449  1.00  0.00           H
HETATM  148  HD2 HD1 A  10      26.808  22.711   8.695  1.00  0.00           H
HETATM  149  HE1 HD1 A  10      24.982  26.139  10.476  1.00  0.00           H
HETATM  150  HD1 HD1 A  10      23.315  24.317  10.238  1.00  0.00           H
ATOM    151  N   LEU A  11      25.529  19.627  11.409  1.00  0.00           N
ATOM    152  H   LEU A  11      24.525  19.598  11.516  1.00  0.00           H
ATOM    153  CA  LEU A  11      26.333  19.130  12.491  1.00  0.00           C
ATOM    154  HA  LEU A  11      26.993  19.911  12.868  1.00  0.00           H
ATOM    155  CB  LEU A  11      25.421  18.619  13.612  1.00  0.00           C
ATOM    156  HB2 LEU A  11      24.599  18.064  13.160  1.00  0.00           H
ATOM    157  HB3 LEU A  11      24.980  19.509  14.061  1.00  0.00           H
ATOM    158  CG  LEU A  11      26.124  17.679  14.723  1.00  0.00           C
ATOM    159  HG  LEU A  11      26.622  16.789  14.340  1.00  0.00           H
ATOM    160  CD1 LEU A  11      27.202  18.503  15.434  1.00  0.00           C
ATOM    161 HD11 LEU A  11      28.049  18.775  14.804  1.00  0.00           H
ATOM    162 HD12 LEU A  11      26.701  19.447  15.651  1.00  0.00           H
ATOM    163 HD13 LEU A  11      27.551  17.918  16.284  1.00  0.00           H
ATOM    164  CD2 LEU A  11      25.190  17.374  15.856  1.00  0.00           C
ATOM    165 HD21 LEU A  11      24.431  16.735  15.404  1.00  0.00           H
ATOM    166 HD22 LEU A  11      24.786  18.294  16.278  1.00  0.00           H
ATOM    167 HD23 LEU A  11      25.698  16.726  16.570  1.00  0.00           H
ATOM    168  C   LEU A  11      27.236  17.975  12.032  1.00  0.00           C
ATOM    169  O   LEU A  11      28.460  17.917  12.308  1.00  0.00           O
ATOM    170  N   THR A  12      26.618  16.990  11.360  1.00  0.00           N
ATOM    171  H   THR A  12      25.630  17.158  11.231  1.00  0.00           H
ATOM    172  CA  THR A  12      27.430  15.915  10.608  1.00  0.00           C
ATOM    173  HA  THR A  12      27.894  15.220  11.308  1.00  0.00           H
ATOM    174  CB  THR A  12      26.419  15.051   9.819  1.00  0.00           C
ATOM    175  HB  THR A  12      25.942  15.585   8.997  1.00  0.00           H
ATOM    176  CG2 THR A  12      27.120  13.809   9.223  1.00  0.00           C
ATOM    177 HG21 THR A  12      26.350  13.325   8.621  1.00  0.00           H
ATOM    178 HG22 THR A  12      27.521  13.177  10.015  1.00  0.00           H
ATOM    179 HG23 THR A  12      27.920  14.108   8.545  1.00  0.00           H
ATOM    180  OG1 THR A  12      25.357  14.516  10.611  1.00  0.00           O
ATOM    181  HG1 THR A  12      24.935  15.185  11.155  1.00  0.00           H
ATOM    182  C   THR A  12      28.533  16.485   9.699  1.00  0.00           C
ATOM    183  O   THR A  12      29.630  16.002   9.714  1.00  0.00           O
ATOM    184  N   ASN A  13      28.255  17.633   9.091  1.00  0.00           N
ATOM    185  H   ASN A  13      27.327  17.963   8.868  1.00  0.00           H
ATOM    186  CA  ASN A  13      29.264  18.355   8.335  1.00  0.00           C
ATOM    187  HA  ASN A  13      29.787  17.574   7.783  1.00  0.00           H
ATOM    188  CB  ASN A  13      28.642  19.236   7.188  1.00  0.00           C
ATOM    189  HB2 ASN A  13      27.879  19.831   7.690  1.00  0.00           H
ATOM    190  HB3 ASN A  13      29.406  19.903   6.788  1.00  0.00           H
ATOM    191  CG  ASN A  13      28.028  18.549   5.962  1.00  0.00           C
ATOM    192  OD1 ASN A  13      28.420  17.486   5.579  1.00  0.00           O
ATOM    193  ND2 ASN A  13      26.962  19.047   5.449  1.00  0.00           N
ATOM    194 HD21 ASN A  13      26.586  18.739   4.564  1.00  0.00           H
ATOM    195 HD22 ASN A  13      26.614  19.932   5.789  1.00  0.00           H
ATOM    196  C   ASN A  13      30.252  19.154   9.273  1.00  0.00           C
ATOM    197  O   ASN A  13      31.454  19.024   9.047  1.00  0.00           O
HETATM  198  N   HD2 A  14      29.873  19.821  10.336  1.00  0.00           N
HETATM  199  CA  HD2 A  14      30.827  20.324  11.337  1.00  0.00           C
HETATM  200  C   HD2 A  14      31.780  19.223  11.924  1.00  0.00           C
HETATM  201  O   HD2 A  14      32.941  19.479  12.323  1.00  0.00           O
HETATM  202  H   HD2 A  14      28.889  19.997  10.480  1.00  0.00           H
HETATM  203  CB  HD2 A  14      30.198  21.091  12.482  1.00  0.00           C
HETATM  204  CG  HD2 A  14      29.599  22.477  12.188  1.00  0.00           C
HETATM  205  CD2 HD2 A  14      29.406  23.098  10.994  1.00  0.00           C
HETATM  206  ND1 HD2 A  14      29.077  23.311  13.202  1.00  0.00           N
HETATM  207  CE1 HD2 A  14      28.669  24.442  12.577  1.00  0.00           C
HETATM  208  NE2 HD2 A  14      28.935  24.401  11.234  1.00  0.00           N
HETATM  209  HA  HD2 A  14      31.447  21.111  10.908  1.00  0.00           H
HETATM  210  HB2 HD2 A  14      29.364  20.429  12.715  1.00  0.00           H
HETATM  211  HB3 HD2 A  14      31.000  21.118  13.219  1.00  0.00           H
HETATM  212  HD2 HD2 A  14      29.826  22.856  10.028  1.00  0.00           H
HETATM  213  HE1 HD2 A  14      28.251  25.345  12.997  1.00  0.00           H
HETATM  214  HD1 HD2 A  14      29.072  23.047  14.177  1.00  0.00           H
ATOM    215  N   LEU A  15      31.382  17.975  11.991  1.00  0.00           N
ATOM    216  H   LEU A  15      30.433  17.730  11.749  1.00  0.00           H
ATOM    217  CA  LEU A  15      32.233  16.872  12.366  1.00  0.00           C
ATOM    218  HA  LEU A  15      32.955  17.296  13.064  1.00  0.00           H
ATOM    219  CB  LEU A  15      31.360  15.898  13.198  1.00  0.00           C
ATOM    220  HB2 LEU A  15      31.985  15.089  13.577  1.00  0.00           H
ATOM    221  HB3 LEU A  15      30.667  15.406  12.515  1.00  0.00           H
ATOM    222  CG  LEU A  15      30.546  16.429  14.409  1.00  0.00           C
ATOM    223  HG  LEU A  15      29.969  17.303  14.107  1.00  0.00           H
ATOM    224  CD1 LEU A  15      29.571  15.399  14.879  1.00  0.00           C
ATOM    225 HD11 LEU A  15      29.059  14.942  14.032  1.00  0.00           H
ATOM    226 HD12 LEU A  15      28.806  15.874  15.493  1.00  0.00           H
ATOM    227 HD13 LEU A  15      30.114  14.581  15.352  1.00  0.00           H
ATOM    228  CD2 LEU A  15      31.505  16.967  15.469  1.00  0.00           C
ATOM    229 HD21 LEU A  15      32.148  17.793  15.165  1.00  0.00           H
ATOM    230 HD22 LEU A  15      32.055  16.134  15.908  1.00  0.00           H
ATOM    231 HD23 LEU A  15      30.878  17.452  16.217  1.00  0.00           H
ATOM    232  C   LEU A  15      32.952  16.147  11.217  1.00  0.00           C
ATOM    233  O   LEU A  15      33.617  15.069  11.441  1.00  0.00           O
ATOM    234  N   LYS A  16      32.841  16.536   9.973  1.00  0.00           N
ATOM    235  H   LYS A  16      32.272  17.327   9.706  1.00  0.00           H
ATOM    236  CA  LYS A  16      33.413  15.857   8.702  1.00  0.00           C
ATOM    237  HA  LYS A  16      33.131  14.809   8.803  1.00  0.00           H
ATOM    238  CB  LYS A  16      32.687  16.502   7.577  1.00  0.00           C
ATOM    239  HB2 LYS A  16      32.917  17.567   7.592  1.00  0.00           H
ATOM    240  HB3 LYS A  16      31.615  16.439   7.760  1.00  0.00           H
ATOM    241  CG  LYS A  16      33.008  15.917   6.164  1.00  0.00           C
ATOM    242  HG2 LYS A  16      32.578  16.497   5.348  1.00  0.00           H
ATOM    243  HG3 LYS A  16      34.086  16.027   6.046  1.00  0.00           H
ATOM    244  CD  LYS A  16      32.674  14.463   5.885  1.00  0.00           C
ATOM    245  HD2 LYS A  16      33.184  13.815   6.598  1.00  0.00           H
ATOM    246  HD3 LYS A  16      31.647  14.095   5.886  1.00  0.00           H
ATOM    247  CE  LYS A  16      33.152  14.016   4.481  1.00  0.00           C
ATOM    248  HE2 LYS A  16      32.804  14.641   3.659  1.00  0.00           H
ATOM    249  HE3 LYS A  16      32.638  13.072   4.295  1.00  0.00           H
ATOM    250  NZ  LYS A  16      34.613  13.834   4.392  1.00  0.00           N
ATOM    251  HZ1 LYS A  16      35.162  14.627   4.689  1.00  0.00           H
ATOM    252  HZ2 LYS A  16      34.892  13.052   4.968  1.00  0.00           H
ATOM    253  HZ3 LYS A  16      34.841  13.619   3.432  1.00  0.00           H
ATOM    254  C   LYS A  16      34.928  15.840   8.630  1.00  0.00           C
ATOM    255  O   LYS A  16      35.432  14.908   7.972  1.00  0.00           O
ATOM    256  N   THR A  17      35.666  16.864   9.173  1.00  0.00           N
ATOM    257  H   THR A  17      35.163  17.666   9.524  1.00  0.00           H
ATOM    258  CA  THR A  17      37.157  16.914   9.130  1.00  0.00           C
ATOM    259  HA  THR A  17      37.489  16.851   8.094  1.00  0.00           H
ATOM    260  CB  THR A  17      37.663  18.293   9.776  1.00  0.00           C
ATOM    261  HB  THR A  17      37.027  18.460  10.645  1.00  0.00           H
ATOM    262  CG2 THR A  17      39.099  18.302  10.211  1.00  0.00           C
ATOM    263 HG21 THR A  17      39.250  17.617  11.045  1.00  0.00           H
ATOM    264 HG22 THR A  17      39.350  19.319  10.514  1.00  0.00           H
ATOM    265 HG23 THR A  17      39.752  17.893   9.440  1.00  0.00           H
ATOM    266  OG1 THR A  17      37.455  19.363   8.869  1.00  0.00           O
ATOM    267  HG1 THR A  17      36.514  19.451   8.696  1.00  0.00           H
ATOM    268  C   THR A  17      37.768  15.705   9.919  1.00  0.00           C
ATOM    269  O   THR A  17      37.250  15.335  10.983  1.00  0.00           O
ATOM    270  N   GLU A  18      38.746  15.021   9.365  1.00  0.00           N
ATOM    271  H   GLU A  18      38.943  15.330   8.424  1.00  0.00           H
ATOM    272  CA  GLU A  18      39.347  13.687   9.700  1.00  0.00           C
ATOM    273  HA  GLU A  18      39.946  13.305   8.874  1.00  0.00           H
ATOM    274  CB  GLU A  18      40.120  13.816  11.008  1.00  0.00           C
ATOM    275  HB2 GLU A  18      39.362  14.100  11.738  1.00  0.00           H
ATOM    276  HB3 GLU A  18      40.476  12.811  11.237  1.00  0.00           H
ATOM    277  CG  GLU A  18      41.285  14.885  10.960  1.00  0.00           C
ATOM    278  HG2 GLU A  18      41.948  14.622  11.785  1.00  0.00           H
ATOM    279  HG3 GLU A  18      40.839  15.873  11.074  1.00  0.00           H
ATOM    280  CD  GLU A  18      42.129  14.861   9.625  1.00  0.00           C
ATOM    281  OE1 GLU A  18      42.280  15.954   8.992  1.00  0.00           O
ATOM    282  OE2 GLU A  18      42.464  13.745   9.119  1.00  0.00           O
ATOM    283  C   GLU A  18      38.174  12.621   9.875  1.00  0.00           C
ATOM    284  O   GLU A  18      38.375  11.600  10.526  1.00  0.00           O
ATOM    285  N   GLU A  19      37.048  12.787   9.220  1.00  0.00           N
ATOM    286  H   GLU A  19      36.817  13.722   8.918  1.00  0.00           H
ATOM    287  CA  GLU A  19      35.864  11.843   9.321  1.00  0.00           C
ATOM    288  HA  GLU A  19      35.002  12.280   8.816  1.00  0.00           H
ATOM    289  CB  GLU A  19      36.179  10.525   8.667  1.00  0.00           C
ATOM    290  HB2 GLU A  19      35.212  10.103   8.396  1.00  0.00           H
ATOM    291  HB3 GLU A  19      36.753   9.856   9.308  1.00  0.00           H
ATOM    292  CG  GLU A  19      36.906  10.697   7.326  1.00  0.00           C
ATOM    293  HG2 GLU A  19      36.980   9.705   6.881  1.00  0.00           H
ATOM    294  HG3 GLU A  19      37.958  10.880   7.545  1.00  0.00           H
ATOM    295  CD  GLU A  19      36.256  11.680   6.313  1.00  0.00           C
ATOM    296  OE1 GLU A  19      35.057  11.936   6.285  1.00  0.00           O
ATOM    297  OE2 GLU A  19      37.084  12.252   5.594  1.00  0.00           O
ATOM    298  C   GLU A  19      35.421  11.675  10.767  1.00  0.00           C
ATOM    299  O   GLU A  19      34.939  10.654  11.250  1.00  0.00           O
ATOM    300  N   GLY A  20      35.660  12.722  11.551  1.00  0.00           N
ATOM    301  H   GLY A  20      36.190  13.468  11.123  1.00  0.00           H
ATOM    302  CA  GLY A  20      35.385  12.736  13.009  1.00  0.00           C
ATOM    303  HA2 GLY A  20      34.413  12.303  13.244  1.00  0.00           H
ATOM    304  HA3 GLY A  20      35.335  13.740  13.430  1.00  0.00           H
ATOM    305  C   GLY A  20      36.355  11.890  13.909  1.00  0.00           C
ATOM    306  O   GLY A  20      36.116  11.572  15.022  1.00  0.00           O
ATOM    307  N   ASN A  21      37.387  11.322  13.327  1.00  0.00           N
ATOM    308  H   ASN A  21      37.643  11.435  12.357  1.00  0.00           H
ATOM    309  CA  ASN A  21      38.202  10.190  13.836  1.00  0.00           C
ATOM    310  HA  ASN A  21      38.894   9.918  13.038  1.00  0.00           H
ATOM    311  CB  ASN A  21      39.064  10.611  14.954  1.00  0.00           C
ATOM    312  HB2 ASN A  21      38.656  11.335  15.660  1.00  0.00           H
ATOM    313  HB3 ASN A  21      39.392   9.722  15.493  1.00  0.00           H
ATOM    314  CG  ASN A  21      40.307  11.395  14.465  1.00  0.00           C
ATOM    315  OD1 ASN A  21      41.285  10.931  13.981  1.00  0.00           O
ATOM    316  ND2 ASN A  21      40.316  12.720  14.691  1.00  0.00           N
ATOM    317 HD21 ASN A  21      39.474  13.117  15.084  1.00  0.00           H
ATOM    318 HD22 ASN A  21      41.206  13.197  14.666  1.00  0.00           H
ATOM    319  C   ASN A  21      37.297   8.975  14.072  1.00  0.00           C
ATOM    320  O   ASN A  21      37.342   8.233  15.073  1.00  0.00           O
HETATM  321  N   NHE A  22      36.324   8.720  13.244  1.00  0.00           N
HETATM  322  HN1 NHE A  22      35.771   7.893  13.423  1.00  0.00           H
HETATM  323  HN2 NHE A  22      36.062   9.374  12.521  1.00  0.00           H
HETATM  324 Cl-  CL-    23      16.355  34.095  18.120  1.00  0.00          Cl
HETATM  325 Cl-  CL-    24      17.237   5.820  17.052  1.00  0.00          Cl
HETATM  326 Cl-  CL-    25      23.071  32.066  18.244  1.00  0.00          Cl
CONECT    1    3    5  142  208
CONECT    2    5    4   11   12
CONECT    4    2    3    9   10
CONECT    6    5
CONECT    7    3
CONECT    8    3
CONECT    9    4
CONECT   10    4
CONECT   11    2
CONECT   12    2
CONECT   13    5
CONECT    3    7    4    8
CONECT    3    1
CONECT    5    2    6   13
CONECT    5    1
CONECT   18   19   15   20
CONECT   15   18   14   16   17
CONECT   14   15
CONECT   16   15
CONECT   17   15
CONECT   19   18
CONECT   20   18   21   22
CONECT  132  117  133  134
CONECT  136  135  137  151
CONECT  135  134  136  138  145
CONECT  138  135  139  146  147
CONECT  141  139  142  148
CONECT  143  140  142  149
CONECT  139  138  140  141
CONECT  144  134
CONECT  145  135
CONECT  146  138
CONECT  147  138
CONECT  150  140
CONECT  148  141
CONECT  149  143
CONECT  134  132  135  144
CONECT  140  139  143  150
CONECT  142  141  143
CONECT  142    1
CONECT  137  136
CONECT  151  136  152  153
CONECT  196  186  197  198
CONECT  200  199  201  215
CONECT  199  198  200  203  209
CONECT  203  199  204  210  211
CONECT  205  204  208  212
CONECT  207  206  208  213
CONECT  204  203  205  206
CONECT  202  198
CONECT  209  199
CONECT  210  203
CONECT  211  203
CONECT  214  206
CONECT  212  205
CONECT  213  207
CONECT  198  196  199  202
CONECT  206  204  207  214
CONECT  208  205  207
CONECT  208    1
CONECT  201  200
CONECT  215  200  216  217
CONECT  319  309  320  321
CONECT  322  321
CONECT  323  321
CONECT  321  319  322  323
END
